# Supplementary material for: Bacteriocin-Nanoconjugates (Bac10307-AgNPs) Biosynthesized from Lactobacillus acidophilus-Derived Bacteriocins Exhibit Enhanced and Promising Biological Activities
Source: Pharmaceutics. 2023 Jan 25;15(2):403. doi: 10.3390/pharmaceutics15020403 (PMC9967518; doi:10.3390/pharmaceutics15020403)
Supplement: Supplementary file 1 [file pharmaceutics-15-00403-s001.zip]

Archive with 1 entries (1 files):
- pharmaceutics-2048247-supplementary.pdf
